# Supplementary material for: A pre-operative predictive score to evaluate the feasibility of complete cytoreductive surgery in patients with epithelial ovarian cancer
Source: PLoS One. 2017 Nov 8;12(11):e0187245. doi: 10.1371/journal.pone.0187245 (PMC5678871; doi:10.1371/journal.pone.0187245)
Supplement: S1 Table — (ZIP) [file pone.0187245.s001.zip › S1 Table.xlsx]

## Sheet: Feuil1
cytoreductive surgery	complete cytoreduction	Age	bmi>=30	BMI	Personal history of gynecological cancer	Familial history of gynecological cancer	menopause	ca125>= 100	Initial level of ca125	neoadjuvant chemotherapy	scan :ascites	scan : carcinomatosis	PET/CT : carcinomatosis	scan : omentum	scan : diaphragmatic	PET/CT :diaphragmatic	scan : nodes	PET/CT :nodes	scan: digestive	scan: colon	scan : small intestine	scan : mesentery	PET/CT : digestive	PET/CT : metastasis	can : metastasis	scan : pleural effusion	Surgical exploration	sugarbaker score : 0	sugarbaker score : 1	sugarbaker score : 2	sugarbaker score : 3	sugarbaker score : 4	sugarbaker score : 5	sugarbaker score : 6	sugarbaker score : 7	sugarbaker score : 8	sugarbaker score : 9	sugarbaker score : 10	sugarbaker score : 11	sugarbaker score : 12	sugarbaker score :total	initial cytoreductive surgery	histology
1	1	62	0	29.8	0	1	1	1	1995	1	1	1	1	1	1	1	1	1	1	1	0	1	0	1	1	0	1	3	2	2	2	1	2	3	2	1	1	1	2	2	24	0	1
1	0	58	0	22.7	1	0	1	0	37	0	99	0	0	0	0	99	0	0	0	0	0	0	0	99	99	99	3	0	0	0	0	0	0	3	0	0	0	0	0	0	3	1	1
1	1	43	1	43	0	0	99	1	4000	0	1	0	0	0	0	99	0	0	0	0	0	0	0	0	0	0	4	3	3	3	3	0	0	2	3	0	0	0	0	0	17	1	1
1	1	70	99		0	1	99	1	148	0	1	1	1	0	1	1	0	0	1	99	99	99	99	1	1	0	3	3	1	0	1	2	0	0	0	2	2	2	1	1	15	1	3
0	1	34	99		0	0	99	1	127	1	1	1	1	0	0	0	0	0	1	0	1	0	0	1	1	0	1	2	2	2	2	1	3	3	3	2	1	1	1	1	24	0	99
1	1	75	0	23.4	0	0	1	99		1	1	1	1	0	1	1	0	0	0	0	0	0	0	0	0	0	3	0	0	0	0	0	0	0	0	0	0	0	0	0	0	0	6
1	0	67	0	27.9	0	0	1	0	21	0	99	99	99	99	99	99	99	99	99	99	99	99	99	99	99	99	3	0	0	0	0	0	0	0	0	0	0	0	0	0	0	1	3
1	1	77	0	23.1	0	0	1	1	208	1	0	1	1	99	99	99	0	0	0	0	0	0	0	0	0	0	1	3	2	0	0	0	0	2	0	2	0	0	0	0	9	0	99
1	0	48	0	29.4	0	1	1	99		0	1	0	0	0	99	99	1	99	0	0	0	0	0	99	0	1	3	0	1	0	0	0	0	3	0	0	0	0	0	0	4	1	1
1	1	80	0	25.5	0	0	1	0	38	0	0	1	1	99	99	99	1	1	0	0	0	0	0	0	0	0	1	2	0	0	0	2	0	2	0	0	0	0	0	0	6	1	7
1	0	61	0	23.9	0	0	99	0	87	0	1	0	0	0	99	99	0	0	0	0	0	0	0	99	99	99	3	0	0	0	0	0	0	3	0	0	0	0	0	0	3	1	1
1	1	59	0	27.1	0	0	99	1	1748	1	1	1	99	1	1	99	0	0	1	1	0	0	99	99	0	1	1	2	2	2	2	2	3	3	3	0	1	1	1	1	23	0	1
0	1	85	99		0	0	1	1	600	1	1	1	1	0	0	0	1	1	0	0	0	0	0	1	1	0	1	3	3	0	3	3	0	0	1	3	0	0	0	0	16	0	99
1	1	64	0	17.4	0	0	99	1	562	1	1	1	99	1	0	99	0	0	0	0	0	0	0	99	1	0	1	99	99	99	99	99	99	99	99	99	99	99	99	99	99	0	1
1	1	67	99		0	0	1	99		1	99	99	99	99	99	99	99	99	99	99	99	99	99	99	0	1	4	99	99	99	99	99	99	99	99	99	99	99	99	99	99	0	4
1	0	59	99		0	0	99	99		0	0	1	1	0	0	0	0	0	0	0	0	0	0	0	0	0	4	0	1	0	0	0	0	0	0	0	0	0	0	0	1	1	99
1	1	80	0	18.6	0	0	1	99		0	99	99	99	99	99	99	99	99	99	99	99	99	99	99	99	99	4	3	3	0	0	1	3	2	0	3	0	0	0	0	15	1	3
1	0	48	0	25.3	1	1	0	0	60	0	1	1	1	1	0	0	0	0	0	0	0	0	0	0	1	0	3	0	2	0	0	0	0	3	2	0	0	0	0	0	7	1	1
1	0	77	0	18.1	0	0	1	0	90	0	0	1	1	0	0	0	0	0	0	0	0	0	0	0	0	0	4	3	0	0	0	0	0	3	0	0	0	0	0	0	6	1	1
0	1	67	0	20.5	0	0	1	1	3000	1	1	1	99	1	0	99	0	0	0	0	0	0	0	0	0	0	3	3	2	0	2	0	3	3	3	0	3	3	0	0	22	0	6
1	1	82	0	21.4	0	0	1	0	60	0	0	1	1	0	0	0	0	0	1	1	0	0	0	0	0	0	3	0	1	2	2	0	0	0	0	0	0	0	0	0	5	1	3
0	1	49	99		0	0	99	1	4500	1	99	1	1	99	99	99	0	0	0	0	0	0	0	0	0	0	1	2	2	0	2	2	0	3	0	2	2	2	2	2	21	0	1
1	0	56	0	21.3	1	1	1	1	159	0	0	1	1	0	0	0	0	0	0	0	0	0	0	0	0	0	4	2	0	0	0	0	0	3	0	0	0	0	0	0	5	1	1
1	0	67	0	28	0	0	1	99		0	0	99	99	99	99	99	99	99	99	99	99	99	99	99	99	99	4	0	0	0	0	0	0	0	0	0	0	0	0	0	0	1	1
1	1	68	0	23.9	0	0	1	1	4371	1	1	1	1	1	1	1	0	0	1	0	1	0	0	0	0	1	1	3	3	2	3	2	1	3	0	2	2	2	0	0	23	0	1
1	1	72	0	21.3	0	0	1	0	49	1	0	1	99	0	0	99	0	0	0	0	0	0	0	0	0	0	4	2	2	2	2	2	2	2	2	2	2	2	2	2	26	0	1
1	1	36	0	23.9	0	0	99	0	20	1	0	0	0	0	0	0	1	1	0	0	0	0	0	1	1	0	1	0	0	0	0	0	0	0	0	0	0	0	0	0	0	0	1
1	1	73	0	22	0	1	1	1	197	1	1	1	1	1	0	0	0	0	1	1	0	0	1	0	0	0	2	3	1	0	0	0	0	1	0	0	0	0	0	0	5	0	1
0	1	72	99		1	0	99	1	690	1	1	1	1	0	1	1	0	0	1	0	1	0	0	0	0	1	1	3	3	3	3	3	3	3	3	3	0	0	0	0	27	0	6
1	1	65	1	34.9	0	0	1	1	3058	0	1	1	1	99	1	1	0	0	0	0	0	0	0	0	0	0	3	0	2	0	0	0	0	0	0	0	0	0	0	0	2	1	6
1	0	56	0	21.1	0	0	99	1	3203	0	1	1	1	0	1	1	0	0	0	0	0	0	0	0	0	0	3	2	2	0	3	0	0	2	0	0	0	0	0	0	9	1	3
1	0	54	99		0	1	99	1	2580	0	1	0	0	0	0	99	1	99	0	0	0	0	0	1	1	0	3	0	0	0	0	0	0	0	0	0	0	0	0	0	0	1	1
1	0	63	99		0	1	1	0	78	0	1	0	0	0	99	99	0	0	0	0	0	0	0	99	99	99	3	0	0	0	0	0	0	3	0	0	0	0	0	0	3	1	1
1	0	65	0	24.2	0	1	1	0	54	0	0	99	99	99	99	99	99	99	99	99	99	99	99	99	99	99	3	0	1	0	0	0	0	3	0	0	0	0	0	0	4	1	3
1	0	90	0	18.5	0	0	1	1	5000	0	0	99	99	99	99	99	99	99	99	99	99	99	99	99	99	99	3	0	0	0	0	0	2	3	0	0	0	0	0	0	5	1	1
1	0	53	99		0	0	99	0	20	0	0	0	0	0	0	0	0	0	0	0	0	0	0	0	0	0	4	0	0	0	0	0	2	0	0	0	0	0	0	0	2	1	2
1	1	45	0	27.3	0	1	99	1	8460	1	1	1	1	1	0	0	1	1	0	0	0	0	0	1	1	1	1	3	2	2	2	2	1	3	1	2	0	0	1	1	20	0	6
1	1	63	99		0	0	1	0	60	1	0	1	0	99	0	0	99	99	0	0	0	0	0	0	1	0	1	2	2	2	2	2	2	2	2	2	0	0	2	2	22	0	1
1	1	70	0	25.1	0	1	1	99		1	1	99	99	99	99	99	99	99	99	99	99	99	99	99	1	0	1	0	2	0	2	2	0	2	0	2	0	0	0	0	10	0	1
1	1	72	99		0	0	1	1	767	1	1	1	1	1	0	0	0	0	0	0	0	0	0	0	1	0	1	1	1	1	1	1	1	1	1	1	1	1	1	1	13	0	1
1	0	41	99		0	0	99	0	91	0	0	0	0	0	99	99	0	0	0	0	0	0	0	99	99	99	3	0	0	0	0	0	0	3	0	0	0	0	0	0	3	1	3
1	1	84	0	23.6	0	0	1	1	177	0	0	0	0	0	0	99	0	0	0	0	0	0	0	0	0	0	4	0	0	0	0	0	0	3	0	0	0	0	0	0	3	1	1
1	1	72	0	25.3	0	0	1	1	138	1	1	1	1	1	0	0	0	0	1	1	0	0	1	0	1	0	1	0	2	0	2	2	0	2	0	2	2	2	2	2	18	0	1
0	1	76	99		0	0	1	1	680	1	1	0	0	0	0	99	0	0	0	0	0	0	0	0	0	0	1	3	3	3	3	3	1	3	0	3	0	2	0	0	24	0	1
1	0	59	0	21.2	0	1	99	99		0	0	0	0	0	0	0	0	0	0	0	0	0	0	0	0	0	3	0	0	0	0	0	0	3	0	0	0	0	0	0	3	1	2
1	1	57	99		0	0	99	1	115	1	99	1	1	0	0	99	0	0	0	0	0	0	0	0	0	0	1	99	99	99	99	99	99	99	99	99	99	99	99	99	99	0	1
1	0	77	99		0	0	99	1	1200	0	0	0	0	0	0	99	0	0	0	0	0	0	0	0	0	0	3	0	0	0	0	0	3	0	0	0	0	0	0	0	3	1	3
1	0	61	0	21.2	0	0	99	0	21	0	0	0	0	0	0	0	0	0	0	0	0	0	0	0	0	0	1	0	0	0	0	0	0	0	0	0	0	0	0	0	0	1	1
1	1	70	0	22.3	0	0	1	1	471	1	1	1	1	1	0	0	0	0	0	0	0	0	0	0	0	0	1	2	2	2	2	2	1	2	1	2	0	0	0	0	16	0	1
0	1	63	0	24.4	0	0	99	1	1952	1	1	1	0	1	0	0	0	0	1	0	99	1	0	0	0	1	2	2	2	2	2	2	2	2	2	2	0	0	0	0	18	0	99
1	1	65	0	20.3	0	0	1	1	166	1	1	1	1	0	0	0	1	1	0	0	0	0	0	1	1	0	1	3	2	2	2	2	0	2	0	2	0	0	0	0	15	0	1
1	0	59	0	18.5	0	0	1	1	2504	0	1	1	1	0	0	0	0	0	0	0	0	0	0	0	0	0	3	2	1	0	2	0	0	2	0	0	0	0	0	0	7	1	1
1	1	61	0	29.1	0	0	99	0	37	0	1	1	1	0	0	99	0	0	0	0	0	0	0	1	1	0	1	3	2	2	2	2	3	3	3	0	0	0	0	0	20	1	1
1	0	75	0	23.8	0	1	99	0	38	0	0	99	99	99	99	99	99	99	99	99	99	99	99	99	99	99	3	2	0	0	0	0	0	3	0	0	0	0	0	0	5	1	1
1	0	47	99		0	1	0	0	20	0	0	0	0	0	0	99	0	0	0	0	0	0	0	0	0	0	1	0	0	0	0	0	0	0	0	0	0	0	0	0	0	1	2
1	1	60	0	24	0	0	99	1	5573	1	1	1	1	1	0	0	0	0	0	0	0	0	0	0	0	0	1	3	2	2	1	1	3	3	2	1	0	0	1	1	20	0	4
1	0	33	0	22.1	0	0	99	99		0	0	0	0	0	0	99	1	1	0	0	0	0	0	1	1	0	1	0	0	0	1	0	0	0	0	0	0	0	0	0	1	1	2
1	1	59	0	16	0	0	99	0	41	1	1	1	0	1	1	0	0	0	1	0	0	1	0	0	0	0	1	3	3	0	3	3	0	0	0	3	0	0	0	0	15	0	2
0	1	91	99		1	0	1	1	561	1	1	0	0	0	0	0	0	0	0	0	0	0	0	0	0	0	1	2	3	0	3	2	0	0	0	2	0	0	0	0	12	0	6
0	1	65	0	22.4	0	1	99	99		1	1	99	99	99	99	99	99	99	99	99	99	99	99	0	0	0	1	99	99	99	99	99	99	99	99	99	99	99	99	99	99	0	6
1	1	65	0	22.3	0	1	99	99		1	99	1	99	99	99	99	99	99	99	99	99	99	99	0	0	0	1	99	99	99	99	99	99	99	99	99	99	99	99	99	99	0	1
1	1	62	0	22.7	0	0	99	1	1730	0	1	1	1	0	1	1	1	1	1	0	1	0	1	1	1	1	1	99	99	99	99	99	99	99	99	99	99	99	99	99	99	1	1
1	0	84	0	22.4	0	0	1	0	7	0	0	0	0	0	99	99	0	0	0	0	0	0	0	99	99	99	3	0	0	0	0	0	3	0	0	0	0	0	0	0	3	1	1
1	0	86	99		1	0	99	1	522	0	0	1	1	0	0	0	0	0	1	1	0	0	0	0	0	0	3	0	2	0	2	0	3	0	0	0	0	0	0	0	7	1	1
1	0	49	0	19.1	0	0	1	1	660	0	1	1	1	1	1	1	0	0	0	0	0	0	0	0	0	0	3	2	2	0	0	0	0	3	0	0	0	0	0	0	7	1	1
0	1	78	1	31.2	0	0	99	1	1300	1	1	1	1	1	1	1	0	0	0	0	0	0	0	1	0	1	1	3	3	2	3	3	3	3	3	3	0	0	0	0	26	0	1
1	0	62	0	18.8	0	1	99	0	20	0	0	0	0	0	0	0	0	0	0	0	0	0	0	0	0	0	3	0	1	0	0	0	0	3	0	0	0	0	0	0	4	1	99
1	0	58	1	30.5	0	0	99	0	20	0	0	0	0	0	0	99	0	0	0	0	0	0	0	0	0	0	4	2	0	0	0	0	0	3	0	0	0	0	0	0	5	1	1
1	0	58	0	20.2	0	1	1	0	63	0	0	99	99	99	99	99	99	99	99	99	99	99	99	99	99	99	1	0	1	0	0	0	2	3	0	0	0	0	0	0	6	1	1
1	1	50	0	24.2	0	0	99	99		1	1	1	1	1	1	99	0	0	1	1	1	1	99	0	0	0	2	3	3	2	3	0	0	3	0	2	0	0	0	0	16	0	1
1	1	45	0	22.7	0	1	0	1	356	1	1	1	1	1	0	0	1	1	0	0	0	0	0	0	1	0	1	2	2	0	0	0	3	3	3	2	0	0	0	0	15	0	1
1	0	64	0	20.7	0	1	99	1	12724	0	1	0	0	0	0	0	1	1	0	0	0	0	0	0	0	0	3	0	0	0	0	0	3	3	0	0	0	0	0	0	6	1	1
0	1	69	0	23.5	0	1	1	1	1544	1	1	1	1	0	1	1	0	0	0	0	0	0	0	1	1	0	1	0	0	2	0	2	0	2	0	0	0	0	0	0	6	0	99
0	1	66	99		0	0	99	1	600	1	1	1	1	1	1	99	0	0	0	0	0	0	0	0	1	1	2	3	3	2	3	0	0	0	0	0	0	3	3	3	20	0	6
1	0	55	0	25.9	1	1	1	1	480	0	0	0	0	0	0	0	0	0	0	0	0	0	0	0	0	0	3	0	1	0	1	0	0	3	0	0	0	0	0	0	4	1	1
1	1	81	0	26	0	1	1	1	380	1	0	1	1	1	1	1	0	0	0	0	0	0	0	0	0	0	2	0	3	0	3	0	3	3	3	0	0	0	0	0	15	0	1
1	1	54	0	23.4	0	0	99	1	231	1	1	1	1	0	1	1	0	0	0	0	0	0	0	1	1	0	1	3	2	2	3	2	2	3	2	2	3	0	0	0	24	0	99
1	1	61	0	19.8	0	0	1	1	185	1	1	1	1	1	1	1	1	1	0	0	0	0	0	0	0	0	2	3	3	0	2	0	0	3	2	0	0	0	0	0	13	0	1
1	0	40	0	23.7	0	0	99	99		0	0	0	0	0	0	0	0	0	0	0	0	0	0	0	0	0	1	0	0	0	0	0	0	0	0	0	0	0	0	0	0	1	3
1	0	50	99		0	0	99	0	5	0	99	0	0	0	0	99	0	0	0	0	0	0	0	0	0	0	3	0	0	0	0	0	0	3	0	0	0	0	0	0	3	1	7
1	0	71	99		0	0	1	0	5	0	0	99	99	99	99	99	99	99	99	99	99	99	99	99	99	99	1	0	0	0	0	0	0	3	0	0	0	0	0	0	3	1	3
1	1	61	0	19.2	1	0	99	1	3000	1	1	1	1	1	0	0	0	0	0	0	0	0	0	0	0	0	2	3	2	2	2	2	1	2	0	2	0	0	0	0	16	0	1
0	1	73	0	19.4	0	0	1	1	1700	1	1	1	1	99	99	99	0	0	1	0	0	1	99	1	1	0	2	3	3	3	3	3	3	3	3	3	0	0	0	0	27	0	1
0	1	70	0	23.2	0	0	99	1	979	1	1	1	1	1	0	0	1	1	1	1	0	0	99	1	1	0	2	3	3	2	3	3	0	0	0	3	0	0	0	0	17	0	99
1	1	53	0	20.9	0	1	1	1	205	1	1	1	0	1	1	0	0	0	0	0	0	0	0	0	0	0	1	99	99	99	99	99	99	99	99	99	99	99	99	99	99	0	1
1	1	69	0	19.8	0	0	99	1	1636	1	1	1	1	99	1	1	0	0	0	0	0	0	0	1	1	0	1	3	3	3	3	3	2	3	0	3	1	1	1	1	27	0	5
1	0	45	0	27.7	0	1	99	1	451	0	1	1	1	0	0	0	0	0	0	0	0	0	0	0	0	0	2	3	0	0	0	2	0	1	0	2	0	0	0	0	8	1	1
0	1	61	99		0	0	1	1	584	1	1	1	99	1	99	0	1	0	0	0	0	0	0	1	1	1	2	0	1	0	3	0	0	0	0	3	0	0	0	0	7	0	6
1	0	62	0	21.3	1	0	99	1	770	0	99	1	0	0	0	0	1	1	0	0	0	0	0	0	0	0	2	0	0	0	0	0	0	0	0	0	0	0	0	0	0	1	1
0	1	81	0	20.1	0	0	99	1	562	1	1	1	1	0	1	1	1	1	1	0	1	1	1	0	0	1	1	3	3	2	3	3	0	3	0	0	1	1	1	1	21	0	6
0	1	73	1	30	0	0	99	1	575	1	1	1	1	1	1	1	1	1	0	0	0	0	0	1	0	1	2	3	3	2	3	2	0	2	0	0	3	0	0	0	18	0	6
1	0	66	0	21.9	0	0	1	1	3166	0	1	0	0	0	0	0	0	0	0	0	0	0	0	0	0	1	2	0	0	0	0	0	0	3	0	0	0	0	0	0	3	1	3
1	0	47	1	31.7	0	0	99	0	60	0	0	0	0	0	0	99	1	0	0	0	0	0	0	0	0	0	1	0	0	0	0	0	0	0	0	0	0	0	0	0	0	1	4
1	0	64	0	27	0	0	1	1	182	0	1	1	0	1	0	0	0	0	1	0	0	1	0	0	1	1	3	2	1	0	2	2	3	3	3	1	0	0	0	0	17	1	1
0	1	66	0	20.6	0	0	99	1	896	1	1	1	1	1	0	0	0	0	0	0	0	0	0	0	0	0	1	3	3	0	0	0	1	3	1	0	0	0	0	0	11	0	1
1	0	56	0	23.2	0	1	99	1	2387	0	1	0	1	0	0	0	1	1	0	0	0	0	0	0	0	0	1	0	1	0	0	0	0	0	0	0	0	0	0	0	1	1	1
1	1	33	0	23.1	0	0	1	1	1700	1	1	1	1	1	1	1	1	0	0	0	0	0	0	0	0	1	1	3	3	2	3	2	1	3	1	2	2	2	2	2	28	0	1
1	1	47	1	36.4	0	1	99	1	1856	1	1	1	1	1	1	1	0	0	0	0	0	0	0	0	1	1	1	3	3	3	3	3	0	0	0	0	2	2	2	2	23	0	1
0	1	83	0	27.2	1	0	1	1	620	1	1	1	1	1	0	0	0	0	0	0	0	0	0	0	0	1	1	2	3	0	3	3	0	3	0	3	0	0	0	0	17	0	1
1	0	63	0	18.7	0	1	99	0	5	0	0	0	0	0	0	0	0	0	0	0	0	0	0	0	0	0	1	0	0	1	0	0	0	0	0	0	0	0	0	0	1	1	2
1	0	29	1	30.9	0	1	0	99		0	1	99	99	99	99	99	99	99	99	99	99	99	99	99	99	99	1	0	0	0	0	0	0	0	0	0	0	0	0	0	0	1	3
1	1	65	0	24.7	0	1	1	1	306	1	0	1	1	1	1	1	0	0	0	0	0	0	0	1	1	1	1	3	2	2	2	0	1	1	0	2	0	0	0	0	13	0	1
1	1	79	0	26.3	0	0	1	1	558	1	0	1	1	1	1	1	0	0	0	0	0	0	0	1	1	0	1	3	0	2	3	2	0	0	0	2	0	0	1	1	14	0	3
1	1	65	0	26	0	0	1	1	340	1	1	1	1	1	0	0	1	1	0	0	0	0	0	1	1	1	2	3	3	3	3	3	3	3	3	3	0	0	1	2	30	0	1
1	1	61	0	21.9	0	1	1	1	478	1	0	1	1	0	1	1	1	1	0	0	0	0	0	0	1	1	1	2	0	0	0	0	0	0	0	0	0	0	0	0	2	0	1
1	1	60	0	29.6	0	1	1	1	1500	0	1	1	1	1	1	0	1	0	1	0	1	0	0	0	0	0	1	3	0	0	0	0	0	2	0	0	0	0	0	0	5	1	1
1	0	54	0	27.1	0	1	1	1	187	0	0	0	0	0	0	99	0	0	0	0	0	0	0	0	0	0	3	0	0	0	0	0	0	2	0	0	0	0	0	0	2	1	1
1	0	76	0	18.8	0	0	1	1	340	0	0	1	1	0	0	0	0	0	0	0	0	0	0	0	0	0	3	0	2	2	0	0	3	3	0	0	0	0	0	0	10	1	1
1	0	40	1	33.2	1	0	0	0	9	0	0	0	0	0	0	0	0	0	0	0	0	0	0	0	0	0	1	0	0	0	0	0	0	0	0	0	0	0	0	0	0	1	1
1	1	84	0	22.9	0	0	1	0	82	0	0	1	1	1	1	1	0	0	0	0	0	0	0	0	0	0	1	3	2	0	0	0	0	0	0	2	0	0	0	0	7	1	1
1	1	55	1	31.2	0	0	1	1	590	1	1	1	1	1	0	0	1	1	0	0	0	0	0	0	0	0	1	2	2	2	2	2	3	3	2	2	2	2	2	2	28	0	1
1	1	74	0	22	0	0	1	1	2814	1	1	1	1	1	0	0	0	0	0	0	0	0	0	1	1	0	1	3	1	2	3	2	0	2	0	2	0	0	0	0	15	0	1
1	0	48	0	23.3	0	1	99	0	95	0	0	0	0	0	0	0	0	0	0	0	0	0	0	0	0	0	3	0	0	0	0	0	0	0	0	0	0	0	0	0	0	1	4
1	1	76	99		0	0	99	99		1	99	99	99	99	99	99	99	99	99	99	99	99	99	99	99	99	1	99	99	99	99	99	99	99	99	99	99	99	99	99	99	0	1
1	1	53	0	19.5	0	1	1	1	3426	1	1	1	1	1	1	1	1	1	1	99	99	99	1	1	1	0	1	3	3	2	2	2	3	3	3	2	2	2	2	2	31	0	1
1	1	55	0	26.6	0	0	1	1	1074	1	1	1	99	99	99	99	99	99	99	99	99	99	99	0	0	0	1	2	2	0	2	0	3	3	0	2	0	0	0	0	14	0	1
1	0	56	0	20.1	0	0	1	0	99	0	1	0	0	0	0	99	0	0	0	0	0	0	0	0	0	0	3	0	0	0	0	0	0	3	0	0	0	0	0	0	3	1	1
1	1	63	1	30.4	0	1	1	1	2496	1	1	1	99	1	99	99	1	99	99	99	99	99	99	99	1	0	1	99	99	99	99	99	99	99	99	99	99	99	99	99	99	0	99
1	1	65	0	20.9	0	0	1	1	675	1	1	1	1	1	1	0	0	0	1	1	1	1	0	0	0	0	1	99	99	99	99	99	99	99	99	99	99	99	99	99	99	0	99
1	1	74	0	19.7	0	0	1	1	400	0	0	1	1	0	0	0	1	1	0	0	0	0	0	1	0	1	3	0	0	0	0	0	0	0	3	0	0	0	0	0	3	1	99
0	1	37	1	31.2	0	0	0	0	47	1	0	0	0	0	99	99	1	1	0	0	0	0	0	1	1	0	1	0	0	0	0	0	0	0	3	0	0	0	0	0	3	0	99
1	0	49	0	26.5	1	0	0	1	2300	0	1	0	0	1	0	0	0	0	0	0	0	0	0	0	0	0	1	0	1	0	1	0	3	0	0	0	0	0	0	0	5	1	3
1	1	71	0	19.2	0	0	1	1	273	1	0	0	0	99	0	0	1	1	1	1	0	0	1	1	1	0	3	0	0	0	0	0	3	3	0	0	0	0	0	0	6	0	6
1	1	57	0	22.3	0	0	1	1	354	1	1	1	99	0	1	99	1	99	0	0	0	0	0	0	0	0	1	2	2	2	2	2	2	3	2	2	2	2	1	1	25	0	1
1	1	69	99		0	0	99	99		1	99	99	99	99	99	99	99	99	99	99	99	99	99	99	99	99	1	99	99	99	99	99	99	99	99	99	99	99	99	99	99	0	99
1	1	75	0	24.8	0	1	1	1	2088	1	1	1	99	0	0	99	0	0	0	0	0	0	0	0	0	0	1	1	0	0	0	1	3	3	2	1	0	0	0	0	11	0	1
1	1	52	0	22.9	0	0	1	1	9046	1	1	1	99	1	0	99	1	99	0	0	0	0	0	99	0	1	1	3	1	1	1	1	1	2	1	1	2	2	2	2	20	0	1
1	0	64	0	25.6	0	1	1	0	38	0	1	1	1	0	0	0	0	0	0	0	0	0	0	0	0	0	1	0	0	0	0	0	0	3	0	0	0	0	0	0	3	1	3
1	0	57	0	28.5	0	0	1	1	424	0	1	1	1	0	1	1	1	0	0	0	0	0	0	1	1	0	3	0	2	2	2	2	2	3	0	2	0	0	0	0	15	1	5
1	0	61	0	20	0	0	1	0	9	0	0	0	0	0	0	0	0	0	0	0	0	0	0	0	0	0	3	0	0	0	0	0	0	3	0	0	0	0	0	0	3	1	4
1	0	67	0	18.9	0	0	1	1	562	0	1	1	1	0	0	0	0	0	0	0	0	0	0	0	0	0	1	2	2	2	1	2	3	3	2	2	0	0	0	0	19	1	1
1	1	61	0	21.1	0	0	1	1	816	1	1	1	99	1	1	99	0	0	0	0	0	0	0	0	0	0	1	3	2	0	2	2	0	3	2	2	2	2	0	0	20	0	1
1	1	59	0	20.1	0	0	0	1	138	1	0	0	0	0	0	99	1	99	0	0	0	0	0	0	0	0	3	0	1	0	0	0	2	3	0	0	0	0	0	0	6	0	99
1	1	73	99		0	0	99	99		0	99	99	99	99	99	99	99	99	99	99	99	99	99	99	99	99	1	99	99	99	99	99	99	99	99	99	99	99	99	99	99	1	99
1	1		99		0	1	1	1	4500	1	99	99	99	99	99	99	99	99	99	99	99	99	99	99	99	99	1	2	2	2	2	2	3	3	2	2	2	2	1	1	26	0	1
1	1	51	1	32.5	0	0	0	99		1	1	1	0	1	1	0	0	0	1	1	0	0	1	0	0	0	1	99	99	99	99	99	99	99	99	99	99	99	99	99	99	0	99
1	0	76	0	26.9	0	0	1	1	1180	0	1	1	99	1	0	99	0	0	1	1	0	0	99	0	0	0	2	2	2	0	2	0	3	2	0	0	2	2	2	0	17	1	1
1	0	59	0	29	0	0	1	0	25	0	0	0	0	0	0	0	0	0	0	0	0	0	0	0	0	0	3	0	0	0	0	0	0	3	0	0	0	0	0	0	3	1	3
1	1	55	99		0	0	99	1	1075	1	1	1	1	1	1	1	1	0	0	0	0	0	0	0	0	1	1	3	2	3	2	2	1	3	1	2	0	0	2	2	23	0	1
1	0	70	1	30.8	0	1	1	0	6	0	0	0	0	0	0	0	0	0	0	0	0	0	0	0	0	0	1	0	0	0	1	0	0	3	0	0	0	0	0	0	3	1	1
1	0	53	0	20.8	0	0	1	1	1239	0	1	1	0	1	0	0	1	1	1	1	0	0	0	0	0	0	1	0	1	0	1	1	1	3	2	1	0	0	0	1	11	1	2
1	1	45	0	28.4	0	1	0	0	27	1	0	0	0	0	99	99	0	0	0	0	0	0	0	0	0	0	1	0	0	0	0	0	0	3	0	0	0	0	0	0	3	0	3
1	0	66	0	21.2	1	1	1	0	78	0	1	0	0	0	0	0	0	0	0	0	0	0	0	0	0	0	1	1	2	0	0	0	0	3	0	0	0	0	0	0	6	1	4
1	1	55	99		0	0	99	99		1	99	99	99	99	99	99	99	99	99	99	99	99	99	99	99	99	1	99	99	99	99	99	99	99	99	99	99	99	99	99	99	0	99
1	1	71	1	32.8	0	0	1	1	287	1	1	1	1	0	0	0	1	1	0	0	0	0	0	0	0	1	3	2	2	0	2	2	2	3	0	2	2	2	0	0	19	0	1
1	1	62	1	32.4	0	0	1	0	21	1	0	0	0	99	0	99	0	0	0	0	0	0	0	99	99	99	1	1	0	0	0	0	1	3	1	0	0	0	0	0	6	0	1
1	1	61	99		0	0	99	99		1	99	99	99	99	99	99	99	99	99	99	99	99	99	99	99	99	1	99	99	99	99	99	99	99	99	99	99	99	99	99	99	0	1
1	0	48	0	19.5	0	0	0	0	38	0	0	0	0	0	0	99	0	0	0	0	0	0	0	0	0	0	1	0	0	0	0	0	0	3	0	0	0	0	0	0	3	1	1
1	0	46	0	20.7	0	0	0	0	80	0	0	0	1	0	0	99	0	0	1	99	99	99	1	0	0	0	1	0	1	0	0	0	0	3	0	0	0	0	0	0	4	1	1
1	0	79	0	25.3	0	1	1	1	343	0	1	0	0	0	0	99	0	0	99	99	99	99	99	99	99	99	1	0	0	0	0	0	0	3	0	0	0	0	0	0	3	1	3
0	1	78	0	19.1	0	1	0	1	7000	1	1	1	1	99	99	99	1	1	99	99	99	99	99	1	1	0	1	2	0	0	0	0	1	1	1	0	0	0	0	0	5	0	99
1	0	39	0	18	0	0	0	0	28	0	1	0	0	99	99	99	99	99	99	99	99	99	99	99	99	99	1	0	0	0	0	0	0	3	0	0	0	0	0	0	3	1	4
1	1	59	0	18.7	0	0	0	1	759	1	1	1	99	1	99	99	1	99	1	0	1	0	99	0	0	0	1	99	99	99	99	99	99	99	99	99	99	99	99	99	99	0	1
1	1	49	1	30.4	0	1	1	1	391	1	1	1	99	1	99	99	0	0	0	0	0	0	0	0	0	0	4	0	0	0	0	0	0	3	0	0	1	1	0	0	5	0	1
1	1	62	0	21.3	0	0	1	1	837	1	1	1	99	1	99	99	0	0	0	0	0	0	0	0	0	0	1	2	2	3	2	2	0	0	0	2	1	1	1	1	17	0	1
1	1	62	0	20.2	0	0	1	1	384	1	1	1	0	1	1	0	0	0	1	0	0	1	0	0	0	0	1	1	2	2	1	1	1	2	1	1	1	1	1	1	16	0	7
1	0	75	0	21.5	0	0	1	1	1607	0	1	1	1	0	1	1	1	1	1	1	1	1	0	1	1	0	1	1	1	1	0	2	0	3	1	2	0	0	0	0	11	1	1
1	0	64	0	21.5	0	0	1	0	16	0	0	0	0	0	0	99	1	99	0	0	0	0	0	0	0	0	4	0	0	0	0	0	3	3	0	0	0	0	0	0	6	1	7
1	1	68	0	18.8	0	0	1	1	959	1	1	1	1	1	0	0	0	0	0	0	0	0	0	0	0	0	1	1	2	2	1	2	3	3	3	2	1	1	1	1	23	0	3
1	1	49	0	21.6	0	0	0	1	179	1	1	1	99	1	1	99	1	99	1	1	1	0	99	99	1	0	3	3	3	2	2	0	2	3	0	0	0	0	0	0	15	0	99
1	1	57	1	31.1	0	1	1	1	899	1	0	0	0	0	0	99	0	0	0	0	0	0	0	0	0	0	1	3	2	0	2	1	2	3	2	1	0	0	0	0	16	0	1
1	0	69	1	32	0	0	1	0	33	0	0	1	99	1	0	99	0	0	0	0	0	0	0	0	0	0	3	2	0	0	0	0	0	3	0	0	0	0	0	0	5	1	1
1	0	73	0	25.9	0	0	1	0	11	0	0	0	0	0	0	99	0	0	0	0	0	0	0	0	0	0	1	0	0	0	0	0	0	2	0	0	0	0	0	0	2	1	3
1	0	67	0	26.2	0	0	1	0	50	0	0	0	0	0	0	0	0	0	0	0	0	0	0	0	0	0	3	0	0	0	0	0	2	3	0	0	0	0	0	0	5	1	1
1	1	70	0	21.5	0	0	1	1	389	1	1	1	1	1	1	1	0	0	1	1	0	0	0	1	1	0	1	3	1	1	1	1	2	2	1	1	0	0	1	1	15	0	1
1	0	45	0	18.7	1	1	0	0	76	0	0	0	0	0	0	99	0	0	0	0	0	0	0	0	0	0	1	0	0	0	0	0	0	2	0	0	0	0	0	0	2	1	3
0	1	73	0	22.2	0	0	1	1	1915	1	1	1	99	1	1	99	1	99	0	0	0	0	0	99	1	1	1	3	3	2	3	2	3	3	3	2	2	2	2	1	31	0	99
1	1	51	0	20.5	0	1	1	1	202	1	1	1	99	0	0	99	0	0	1	99	0	1	99	0	0	0	1	0	2	0	1	0	0	3	0	2	0	0	0	0	8	0	1
0	1	88	0	26	0	0	1	1	1094	1	1	1	99	99	99	99	0	0	99	99	99	99	99	99	99	99	1	1	2	1	2	0	0	3	1	2	0	0	0	0	12	0	1
0	1	87	0	21.1	1	0	1	99		1	99	99	99	99	99	99	99	99	99	99	99	99	99	99	99	99	1	99	99	99	99	99	99	99	99	99	99	99	99	99	99	0	99
1	1	69	0	27.3	1	0	1	1	1200	1	1	1	99	0	1	99	0	0	0	0	0	0	0	0	0	0	1	2	2	0	2	2	2	2	2	2	2	2	0	0	20	0	1
0	1	70	1	30.4	0	1	1	1	694	1	1	1	99	99	99	99	0	0	0	0	0	0	0	0	0	0	1	2	2	2	2	2	3	2	2	2	0	0	0	0	19	0	99
0	1	83	0	19.5	0	0	1	1	2709	1	1	1	1	1	1	1	1	1	1	1	0	0	1	0	0	0	3	1	1	0	0	2	1	3	1	1	0	0	1	1	12	0	1
0	1	64	0	22.8	0	0	1	1	300	1	99	1	99	1	1	99	1	99	1	1	0	0	99	0	0	0	3	3	1	1	1	1	3	3	3	1	1	1	1	1	21	0	99
1	1	61	0	21.5	0	0	1	1	4679	1	1	1	1	0	0	0	1	1	0	0	0	0	0	1	1	0	1	1	2	2	2	2	2	2	2	2	1	1	1	1	21	0	1
1	0	67	0	20.1	0	0	1	1	744	0	1	1	1	1	0	0	0	0	0	0	0	0	0	0	0	0	1	3	2	2	0	1	0	3	0	1	0	0	0	0	12	1	7
1	1	65	0	21.5	0	1	1	1	1500	1	0	1	99	1	99	99	1	99	0	0	0	0	0	0	0	0	1	99	99	99	99	99	99	99	99	99	99	99	99	99	99	0	4
1	0	58	0	21.3	0	1	1	1	658	0	1	1	1	0	0	0	0	0	0	0	0	0	0	0	0	0	3	2	2	0	0	2	3	3	0	0	0	0	0	0	12	1	1
1	0	46	0	24.7	0	0	0	1	1138	0	1	1	1	0	0	0	0	0	0	0	0	0	0	0	0	0	1	0	1	0	0	1	2	3	0	0	0	0	0	0	7	1	99
1	1	52	0	28	0	0	1	1	4475	1	0	1	99	0	0	99	1	99	1	1	1	0	99	0	0	0	4	99	99	99	99	99	99	99	99	99	99	99	99	99	99	0	99
1	0	73	0	19.9	1	0	0	99		0	0	0	0	0	0	99	0	0	1	0	1	0	0	0	0	0	4	99	99	99	99	99	99	99	99	99	99	99	99	99	99	1	7
1	1	57	0	26.9	0	1	1	1	1869	1	1	1	1	1	99	99	0	0	0	0	0	0	0	0	0	1	1	3	2	2	2	2	2	2	2	2	2	1	1	1	24	0	99
1	0	70	99		0	0	1	1	456	0	1	0	0	0	0	0	0	0	0	0	0	0	0	0	0	0	3	0	0	0	0	0	0	3	0	0	0	0	0	0	3	1	3
1	1	57	0	19.9	0	0	1	1	321	1	1	1	1	1	1	1	1	1	1	1	0	0	0	0	0	1	1	2	2	2	2	2	2	3	2	2	1	1	1	1	23	0	1
1	1	62	99		0	0	1	1	1967	1	1	1	0	1	0	0	1	0	0	0	0	0	0	0	0	0	3	3	0	2	0	2	2	3	2	2	3	2	2	2	25	0	1
1	0	50	1	30.3	0	0	0	1	120	0	0	0	0	0	0	99	1	99	0	0	0	0	0	0	0	0	3	2	0	0	0	0	2	3	3	0	0	0	0	0	10	1	3
1	1	62	0	25.3	0	0	1	1	1967	1	1	1	99	0	0	99	0	0	0	0	0	0	0	0	0	0	1	99	99	99	99	99	99	99	99	99	99	99	99	99	99	0	1
0	1	51	0	24.6	0	0	0	1	662	1	1	1	0	99	99	0	0	0	0	0	0	0	0	0	1	0	1	99	99	99	99	99	99	99	99	99	99	99	99	99	99	0	2
0	1	72	1	32.4	0	0	1	1	2225	1	1	1	99	1	1	99	1	99	1	1	0	0	99	99	0	1	1	3	2	2	2	2	3	3	3	2	1	1	1	1	26	0	99
1	1	69	0	27.6	0	0	1	1	1900	1	1	1	99	99	99	99	99	99	99	99	99	99	99	99	0	1	1	3	1	0	1	1	1	2	1	1	0	0	0	0	11	0	1
1	0	68	0	20.1	0	0	1	1	995	0	1	0	0	1	1	99	0	0	1	0	1	0	99	0	0	0	1	2	1	1	1	1	1	2	1	1	0	0	0	0	11	1	1
1	0	48	0	21.5	0	1	0	1	2664	0	1	1	1	1	1	1	1	1	0	0	0	0	0	0	0	0	1	2	1	1	1	0	0	3	0	0	0	0	0	1	9	1	1
1	1	62	1	32	0	0	1	1	899	1	99	99	99	99	99	99	99	99	99	99	99	99	99	99	99	99	1	99	99	99	99	99	99	99	99	99	99	99	99	99	99	0	99
1	0	55	0	22.9	0	0	1	1	1052	0	0	1	99	1	0	99	0	0	0	0	0	0	0	0	0	0	3	3	2	1	1	2	1	3	2	1	0	1	1	1	19	1	4
1	1	82	0	20.7	0	0	1	1	418	1	1	1	1	1	1	1	0	0	0	0	0	0	0	0	0	1	1	3	1	2	1	2	2	3	1	2	2	2	0	0	20	0	1
0	1	85	0	18.4	0	0	1	1	1273	1	1	1	1	1	1	1	0	0	0	0	0	0	0	1	1	0	1	1	1	0	1	1	1	1	1	1	0	0	0	1	9	0	99
1	0	64	0	21.1	1	0	1	0	85	0	1	1	1	0	0	0	0	0	0	0	0	0	0	0	0	0	3	0	2	0	0	0	0	3	3	0	0	0	0	0	8	1	6
1	1	51	1	36.3	0	0	1	1	1105	1	1	1	1	1	1	1	0	0	1	0	0	1	1	1	0	1	1	3	2	2	2	2	2	3	2	2	2	2	2	2	28	0	1
0	1	83	99		0	0	1	1	133	1	0	1	0	0	1	0	1	0	1	0	0	1	0	0	1	0	1	2	1	1	1	1	2	2	2	2	1	1	1	1	18	0	99
1	1	68	0	21	0	0	1	1	310	1	1	1	1	1	1	1	0	0	0	0	0	0	0	0	0	0	1	99	99	99	99	99	99	99	99	99	99	99	99	99	99	0	1
1	0	80	0	17	0	0	1	1	1899	0	1	1	1	1	0	0	1	1	0	0	0	0	0	1	1	0	1	1	1	1	1	1	1	3	1	1	1	1	1	1	15	1	1
1	1	59	0	27.8	0	0	1	1	882	1	0	1	99	99	99	99	99	99	1	1	0	1	99	99	1	0	1	99	99	99	99	99	99	99	99	99	99	99	99	99	99	0	99
1	1	43	0	21.9	0	1	0	0	67	1	1	1	1	1	1	1	1	1	0	0	0	0	0	1	1	1	1	2	2	1	0	2	2	3	2	2	0	0	1	1	18	0	1
1	1	74	0	19.5	0	0	1	1	4103	1	0	1	1	1	0	0	1	1	0	0	0	0	0	0	0	0	1	99	99	99	99	99	99	99	99	99	99	99	99	99	11	0	5
1	1	68	0	16	0	0	1	0	52	1	99	99	99	99	99	99	99	99	99	99	99	99	99	99	99	99	1	99	99	99	99	99	99	99	99	99	99	99	99	99	99	0	1
1	0	55	0	27.5	0	1	99	1	8200	0	0	1	99	1	0	99	0	0	0	0	0	0	0	0	0	0	1	2	1	0	0	0	2	3	2	1	0	0	0	0	11	1	1
1	1	68	0	22.8	0	0	1	1	1700	1	1	1	99	1	99	99	0	0	0	0	0	0	0	0	0	0	1	99	99	99	99	99	99	99	99	99	99	99	99	99	99	0	1
1	1	44	0	19.6	0	0	0	1	326	1	0	1	99	99	0	99	0	0	1	99	99	99	99	0	0	0	4	99	99	99	99	99	99	99	99	99	99	99	99	99	99	0	1
1	0	41	0	27.4	0	0	0	1	716	0	1	1	1	1	1	0	1	1	0	0	0	0	0	1	1	0	1	0	1	0	2	0	1	3	1	0	0	0	0	1	9	1	1
1	0	63	0	17.3	1	0	1	1	1419	0	1	1	1	1	1	1	0	0	1	1	0	1	1	0	0	0	1	3	0	0	0	0	1	1	0	0	0	0	0	0	5	1	1
0	1	79	99		0	0	1	1	180	1	1	1	1	1	1	1	1	1	1	0	1	1	1	1	1	0	1	0	1	1	1	1	1	1	0	0	3	1	1	1	12	0	99
0	1	83	99		1	0	1	1	412	1	1	1	1	1	1	0	0	0	0	0	0	0	0	0	0	0	1	3	2	2	1	0	0	2	0	2	0	0	0	0	12	0	99
1	1	23	0	23	0	1	1	99		1	99	99	99	99	99	99	99	99	99	99	99	99	99	99	99	99	1	99	99	99	99	99	99	99	99	99	99	99	99	99	20	0	1
1	1	52	0	24	0	1	0	1	663	1	1	1	1	1	1	1	1	1	1	1	0	1	1	0	0	1	1	2	3	2	2	3	3	3	2	2	2	2	2	2	30	0	1
1	1	46	0	26.4381	0	0	0	1	169	1	1	0	0	0	0	0	0	0	0	0	0	0	0	0	0	0	3	0	0	0	0	0	0	0	0	0	0	0	0	0	0	0	99
1	0	69	0	19.5	0	0	1	1	2730	0	0	1	1	0	1	1	0	0	0	0	0	0	0	0	1	0	3	99	99	99	99	99	99	99	99	99	99	99	99	99	99	1	1
1	1	73	0	18.9	0	0	1	1	744	1	1	1	0	1	1	0	0	0	0	0	0	0	0	0	0	1	1	3	3	3	1	2	2	3	2	2	1	2	2	3	29	0	1
1	1	61	0	20.1	0	1	1	1	4365	1	1	1	1	1	1	1	1	0	1	99	99	99	1	0	1	0	1	2	2	2	2	3	2	3	2	2	2	2	2	2	28	0	1
1	1	30	1	32.3	0	0	1	1	483	1	0	1	99	1	0	99	0	0	0	0	0	0	0	99	1	0	1	99	99	99	99	99	99	99	99	99	99	99	99	99	99	0	1
1	1	63	0	18.3	0	0	1	1	407	1	1	1	1	1	1	0	0	0	0	0	0	0	0	1	1	0	1	3	2	2	2	1	2	3	2	3	2	1	1	1	25	0	99
1	1	74	0	18.7	1	0	1	1	360	1	1	1	1	1	1	1	1	1	1	1	0	1	0	1	1	0	1	3	2	2	1	2	2	2	3	2	2	2	2	2	27	0	1
1	0	60	0	20.7	0	0	1	1	2285	0	1	1	1	1	1	1	0	0	1	1	0	0	1	0	0	0	3	1	3	2	2	1	1	3	2	1	1	1	1	1	20	1	1
1	1	74	0	18.9	0	0	1	1	247	1	1	1	1	1	1	1	1	1	0	0	0	0	0	0	0	1	1	1	2	1	1	0	0	1	0	0	0	0	0	0	6	0	1
1	1	73	1	41.2	0	0	1	1	6682	1	1	1	1	1	1	1	1	1	0	0	0	0	0	0	0	1	1	3	0	3	3	3	3	3	3	3	3	3	3	3	36	0	99
0	1	55	1	36.7	0	0	1	1	678	1	1	1	1	1	1	1	1	1	0	0	0	0	0	0	1	0	1	3	3	1	3	3	3	3	3	3	1	1	1	1	29	0	99
1	0	65	0	19.3	0	0	1	1	2846	0	1	1	1	1	1	1	1	1	0	0	0	0	0	0	0	1	1	3	2	1	2	0	1	3	0	0	0	0	0	0	12	1	1
1	1	60	0	27.7	0	0	1	1	3576	1	1	1	99	1	0	99	0	0	1	1	0	0	99	0	0	0	1	3	3	1	3	2	1	3	1	2	1	1	1	1	23	0	99
1	1	51	0	24.1	0	0	1	1	199	1	1	1	0	1	1	0	0	0	0	0	0	0	0	0	0	0	1	3	2	2	2	1	3	3	2	2	2	2	2	2	28	0	1
1	1	54	0	18.9	0	0	1	0	51	1	0	0	0	0	0	99	0	0	0	0	0	0	0	0	0	0	1	99	99	99	99	99	99	99	99	99	99	99	99	99	99	0	99
1	0	75	0	20.9566	0	0	1	0	56	0	0	0	0	0	0	99	0	0	0	0	0	0	0	0	0	0	3	2	3	1	1	0	1	3	1	0	1	1	1	1	16	1	4
1	1	79	0	23.7	0	0	1	0	80	1	0	1	1	0	1	1	0	0	1	1	0	0	1	0	0	0	1	0	0	0	0	0	0	3	0	2	0	0	0	1	6	0	1
1	0	70	0	26.1	0	1	99	0	38	0	0	0	0	0	0	99	0	0	0	0	0	0	0	0	0	0	3	0	0	0	0	0	0	3	0	0	0	0	0	0	3	1	6
1	0	48	0	22.7	0	1	0	0	24	0	1	0	0	0	0	99	0	0	0	0	0	0	0	0	0	0	1	0	0	0	0	0	0	3	0	0	0	0	0	0	3	1	3
1	1	27	0	16.1	0	1	0	1	129	1	1	1	1	1	1	1	0	0	0	0	0	0	0	0	0	0	4	99	99	99	99	99	99	99	99	99	99	99	99	99	99	0	1
1	1	42	0	21.9	0	0	0	1	200	1	1	1	1	1	0	0	0	0	0	0	0	0	0	0	0	0	1	99	99	99	99	99	99	99	99	99	99	99	99	99	99	0	1
1	1	70	0	19.8	0	0	1	1	186	1	99	99	99	99	99	99	99	99	99	99	99	99	99	99	99	99	1	99	99	99	99	99	99	99	99	99	99	99	99	99	99	0	1
1	1	64	0	22.3	0	1	1	1	1700	1	1	1	1	1	1	1	1	1	1	1	0	0	0	1	1	0	1	0	0	0	0	0	0	3	3	0	0	0	0	2	8	0	1
0	1	83	0	23.4	0	0	1	1	2433	1	1	1	1	1	1	1	1	1	0	0	0	0	0	1	1	0	1	1	3	1	3	1	2	3	3	1	0	0	0	0	18	0	99
1	0	48	0	20.3	0	1	0	1	554	0	0	1	1	0	0	0	0	0	0	0	0	0	0	0	0	0	3	1	0	0	0	0	0	1	0	0	0	0	0	0	2	1	1
0	1	75	0	21	0	0	1	1	12200	1	1	1	1	1	1	1	1	1	0	0	0	0	0	0	0	1	1	2	2	3	1	2	2	3	2	2	2	2	2	2	27	0	99
0	1	75	1	30.1	0	0	1	1	2218	1	1	1	99	1	1	99	1	99	0	0	0	0	0	99	0	1	1	99	99	99	99	99	99	99	99	99	99	99	99	99	99	0	99
0	1	82	0	17.9	0	0	1	1	1976	1	1	1	1	0	0	0	1	1	0	0	0	0	0	0	0	1	1	2	2	1	1	2	1	2	1	2	1	1	1	1	18	0	99
1	0	49	0	19.9	0	0	1	1	619	0	1	1	0	0	0	0	1	1	0	0	0	0	0	0	0	0	1	0	1	0	0	0	0	3	0	0	0	0	0	0	4	1	1
1	0	57	0	21.1	0	0	1	0	77	0	0	0	0	0	0	0	0	0	0	0	0	0	0	0	0	0	1	99	99	99	99	99	99	99	99	99	99	99	99	99	99	1	1
1	0	71	0	18	0	0	1	1	1069	0	1	1	1	0	1	1	0	0	0	0	0	0	0	0	0	0	1	0	2	0	0	0	2	3	0	0	0	0	0	0	7	1
1	0	70	0	25.8	0	0	1	1	1545	0	1	1	1	0	1	1	1	1	0	0	0	0	0	1	1	0	1	0	2	2	1	0	2	3	3	2	0	0	0	0	15	1	1
1	0	65	0	24	1	0	1	0	40	0	0	0	0	0	0	0	0	0	0	0	0	0	0	0	0	0	3	0	0	0	0	0	2	3	0	0	0	0	0	0	5	1	7
